# Supplementary material for: Longitudinal Analysis of Brain-Predicted Age in Amnestic and Non-amnestic Sporadic Early-Onset Alzheimer's Disease
Source: Front Aging Neurosci. 2021 Nov 3;13:729635. doi: 10.3389/fnagi.2021.729635 (PMC8596466; doi:10.3389/fnagi.2021.729635)
Supplement: Supplementary file 2 [file Data_Sheet_1.csv]

sub_id	study
sub-164636_ses-1_run-01	HCP
sub-146331_ses-1_run-02	HCP
sub-905147_ses-1_run-02	HCP
sub-111312_ses-1_run-01	HCP
sub-196144_ses-1_run-01	HCP
sub-100610_ses-1_run-02	HCP
sub-180432_ses-1_run-02	HCP
sub-973770_ses-1_run-01	HCP
sub-150726_ses-1_run-01	HCP
sub-123925_ses-1_run-02	HCP
sub-320826_ses-1_run-01	HCP
sub-123925_ses-1_run-01	HCP
sub-120717_ses-1_run-01	HCP
sub-120717_ses-1_run-02	HCP
sub-198047_ses-1_run-02	HCP
sub-142424_ses-1_run-01	HCP
sub-153732_ses-1_run-01	HCP
sub-120111_ses-1_run-02	HCP
sub-209531_ses-1_run-02	HCP
sub-209531_ses-1_run-01	HCP
sub-114217_ses-1_run-01	HCP
sub-188751_ses-1_run-01	HCP
sub-356948_ses-1_run-01	HCP
sub-169343_ses-1_run-01	HCP
sub-958976_ses-1_run-01	HCP
sub-154330_ses-1_run-02	HCP
sub-196851_ses-1_run-01	HCP
sub-888678_ses-1_run-01	HCP
sub-129937_ses-1_run-01	HCP
sub-953764_ses-1_run-01	HCP
sub-581450_ses-1_run-01	HCP
sub-362034_ses-1_run-01	HCP
sub-994273_ses-1_run-01	HCP
sub-942658_ses-1_run-02	HCP
sub-832651_ses-1_run-01	HCP
sub-165840_ses-1_run-01	HCP
sub-114823_ses-1_run-01	HCP
sub-182436_ses-1_run-01	HCP
sub-349244_ses-1_run-02	HCP
sub-843151_ses-1_run-02	HCP
sub-208125_ses-1_run-02	HCP
sub-153429_ses-1_run-01	HCP
sub-627549_ses-1_run-01	HCP
sub-825654_ses-1_run-01	HCP
sub-191235_ses-1_run-02	HCP
sub-134021_ses-1_run-01	HCP
sub-814649_ses-1_run-01	HCP
sub-228434_ses-1_run-02	HCP
sub-168139_ses-1_run-01	HCP
sub-822244_ses-1_run-02	HCP
sub-705341_ses-1_run-01	HCP
sub-962058_ses-1_run-01	HCP
sub-175742_ses-1_run-01	HCP
sub-645450_ses-1_run-01	HCP
sub-114318_ses-1_run-01	HCP
sub-211720_ses-1_run-01	HCP
sub-680452_ses-1_run-01	HCP
sub-198249_ses-1_run-02	HCP
sub-156233_ses-1_run-02	HCP
sub-198451_ses-1_run-02	HCP
sub-181131_ses-1_run-01	HCP
sub-783462_ses-1_run-01	HCP
sub-129028_ses-1_run-02	HCP
sub-299760_ses-1_run-01	HCP
sub-206323_ses-1_run-01	HCP
sub-173940_ses-1_run-02	HCP
sub-203923_ses-1_run-02	HCP
sub-211417_ses-1_run-02	HCP
sub-818455_ses-1_run-01	HCP
sub-121719_ses-1_run-01	HCP
sub-148133_ses-1_run-01	HCP
sub-127933_ses-1_run-01	HCP
sub-106319_ses-1_run-01	HCP
sub-856463_ses-1_run-01	HCP
sub-172130_ses-1_run-01	HCP
sub-192136_ses-1_run-01	HCP
sub-371843_ses-1_run-02	HCP
sub-108828_ses-1_run-02	HCP
sub-189652_ses-1_run-01	HCP
sub-908860_ses-1_run-02	HCP
sub-121315_ses-1_run-01	HCP
sub-136227_ses-1_run-01	HCP
sub-393247_ses-1_run-01	HCP
sub-339847_ses-1_run-01	HCP
sub-109123_ses-1_run-01	HCP
sub-530635_ses-1_run-01	HCP
sub-297655_ses-1_run-01	HCP
sub-397760_ses-1_run-01	HCP
sub-209329_ses-1_run-02	HCP
sub-299154_ses-1_run-02	HCP
sub-336841_ses-1_run-01	HCP
sub-800941_ses-1_run-01	HCP
sub-158540_ses-1_run-02	HCP
sub-204218_ses-1_run-01	HCP
sub-352738_ses-1_run-02	HCP
sub-130114_ses-1_run-01	HCP
sub-280739_ses-1_run-02	HCP
sub-287248_ses-1_run-01	HCP
sub-176845_ses-1_run-01	HCP
sub-459453_ses-1_run-01	HCP
sub-161327_ses-1_run-01	HCP
sub-201717_ses-1_run-01	HCP
sub-210011_ses-1_run-01	HCP
sub-101309_ses-1_run-01	HCP
sub-146129_ses-1_run-02	HCP
sub-202719_ses-1_run-01	HCP
sub-992673_ses-1_run-01	HCP
sub-153833_ses-1_run-02	HCP
sub-148032_ses-1_run-01	HCP
sub-102614_ses-1_run-01	HCP
sub-885975_ses-1_run-02	HCP
sub-592455_ses-1_run-01	HCP
sub-146432_ses-1_run-02	HCP
sub-966975_ses-1_run-02	HCP
sub-856766_ses-1_run-01	HCP
sub-147636_ses-1_run-01	HCP
sub-432332_ses-1_run-01	HCP
sub-735148_ses-1_run-01	HCP
sub-570243_ses-1_run-01	HCP
sub-139839_ses-1_run-01	HCP
sub-179245_ses-1_run-02	HCP
sub-173334_ses-1_run-02	HCP
sub-177241_ses-1_run-01	HCP
sub-899885_ses-1_run-01	HCP
sub-289555_ses-1_run-02	HCP
sub-168139_ses-1_run-02	HCP
sub-165941_ses-1_run-02	HCP
sub-552544_ses-1_run-02	HCP
sub-381038_ses-1_run-01	HCP
sub-990366_ses-1_run-01	HCP
sub-118225_ses-1_run-02	HCP
sub-325129_ses-1_run-01	HCP
sub-951457_ses-1_run-02	HCP
sub-665254_ses-1_run-02	HCP
sub-219231_ses-1_run-02	HCP
sub-197449_ses-1_run-02	HCP
sub-996782_ses-1_run-01	HCP
sub-118730_ses-1_run-02	HCP
sub-390645_ses-1_run-01	HCP
sub-693461_ses-1_run-02	HCP
sub-118528_ses-1_run-02	HCP
sub-208327_ses-1_run-01	HCP
sub-270332_ses-1_run-01	HCP
sub-175237_ses-1_run-02	HCP
sub-901442_ses-1_run-02	HCP
sub-191336_ses-1_run-01	HCP
sub-192540_ses-1_run-01	HCP
sub-180129_ses-1_run-02	HCP
sub-677766_ses-1_run-02	HCP
sub-120515_ses-1_run-02	HCP
sub-107220_ses-1_run-01	HCP
sub-137229_ses-1_run-02	HCP
sub-151324_ses-1_run-02	HCP
sub-859671_ses-1_run-01	HCP
sub-698168_ses-1_run-01	HCP
sub-756055_ses-1_run-02	HCP
sub-889579_ses-1_run-02	HCP
sub-126426_ses-1_run-01	HCP
sub-178950_ses-1_run-01	HCP
sub-695768_ses-1_run-01	HCP
sub-169747_ses-1_run-01	HCP
sub-919966_ses-1_run-02	HCP
sub-393550_ses-1_run-01	HCP
sub-211215_ses-1_run-02	HCP
sub-154734_ses-1_run-01	HCP
sub-937160_ses-1_run-01	HCP
sub-355239_ses-1_run-02	HCP
sub-350330_ses-1_run-02	HCP
sub-513736_ses-1_run-01	HCP
sub-987983_ses-1_run-02	HCP
sub-101410_ses-1_run-02	HCP
sub-565452_ses-1_run-01	HCP
sub-724446_ses-1_run-01	HCP
sub-734045_ses-1_run-01	HCP
sub-804646_ses-1_run-01	HCP
sub-131419_ses-1_run-01	HCP
sub-210112_ses-1_run-01	HCP
sub-108323_ses-1_run-02	HCP
sub-168240_ses-1_run-01	HCP
sub-161832_ses-1_run-01	HCP
sub-318637_ses-1_run-02	HCP
sub-662551_ses-1_run-01	HCP
sub-103818_ses-1_run-02	HCP
sub-137532_ses-1_run-01	HCP
sub-169949_ses-1_run-02	HCP
sub-568963_ses-1_run-01	HCP
sub-197550_ses-1_run-02	HCP
sub-175035_ses-1_run-01	HCP
sub-467351_ses-1_run-02	HCP
sub-114116_ses-1_run-02	HCP
sub-715950_ses-1_run-01	HCP
sub-679568_ses-1_run-01	HCP
sub-249947_ses-1_run-02	HCP
sub-151021_ses-1_run-01	HCP
sub-480141_ses-1_run-02	HCP
sub-912447_ses-1_run-02	HCP
sub-171633_ses-1_run-01	HCP
sub-480141_ses-1_run-01	HCP
sub-310621_ses-1_run-01	HCP
sub-114621_ses-1_run-01	HCP
sub-178243_ses-1_run-02	HCP
sub-192641_ses-1_run-01	HCP
sub-136227_ses-1_run-02	HCP
sub-385046_ses-1_run-01	HCP
sub-390645_ses-1_run-02	HCP
sub-214625_ses-1_run-01	HCP
sub-300618_ses-1_run-01	HCP
sub-191336_ses-1_run-02	HCP
sub-468050_ses-1_run-01	HCP
sub-307127_ses-1_run-02	HCP
sub-151627_ses-1_run-01	HCP
sub-209127_ses-1_run-02	HCP
sub-751348_ses-1_run-01	HCP
sub-118932_ses-1_run-01	HCP
sub-660951_ses-1_run-01	HCP
sub-567052_ses-1_run-02	HCP
sub-566454_ses-1_run-01	HCP
sub-759869_ses-1_run-01	HCP
sub-972566_ses-1_run-01	HCP
sub-102816_ses-1_run-01	HCP
sub-192237_ses-1_run-02	HCP
sub-627852_ses-1_run-02	HCP
sub-635245_ses-1_run-02	HCP
sub-190031_ses-1_run-02	HCP
sub-188549_ses-1_run-02	HCP
sub-180937_ses-1_run-01	HCP
sub-144731_ses-1_run-01	HCP
sub-113417_ses-1_run-01	HCP
sub-162228_ses-1_run-01	HCP
sub-130518_ses-1_run-01	HCP
sub-117728_ses-1_run-02	HCP
sub-131924_ses-1_run-01	HCP
sub-194140_ses-1_run-02	HCP
sub-112516_ses-1_run-02	HCP
sub-189349_ses-1_run-01	HCP
sub-199958_ses-1_run-02	HCP
sub-163331_ses-1_run-01	HCP
sub-550439_ses-1_run-01	HCP
sub-144832_ses-1_run-02	HCP
sub-106824_ses-1_run-01	HCP
sub-208024_ses-1_run-01	HCP
sub-329844_ses-1_run-01	HCP
sub-208024_ses-1_run-02	HCP
sub-673455_ses-1_run-01	HCP
sub-191942_ses-1_run-01	HCP
sub-193239_ses-1_run-01	HCP
sub-910241_ses-1_run-01	HCP
sub-492754_ses-1_run-02	HCP
sub-765056_ses-1_run-01	HCP
sub-117021_ses-1_run-01	HCP
sub-283543_ses-1_run-02	HCP
sub-365343_ses-1_run-01	HCP
sub-394956_ses-1_run-01	HCP
sub-159138_ses-1_run-01	HCP
sub-965367_ses-1_run-02	HCP
sub-321323_ses-1_run-01	HCP
sub-107422_ses-1_run-02	HCP
sub-197651_ses-1_run-01	HCP
sub-286650_ses-1_run-01	HCP
sub-134728_ses-1_run-02	HCP
sub-436845_ses-1_run-01	HCP
sub-706040_ses-1_run-01	HCP
sub-835657_ses-1_run-02	HCP
sub-140117_ses-1_run-01	HCP
sub-958976_ses-1_run-02	HCP
sub-127731_ses-1_run-02	HCP
sub-196144_ses-1_run-02	HCP
sub-227533_ses-1_run-01	HCP
sub-107018_ses-1_run-01	HCP
sub-973770_ses-1_run-02	HCP
sub-677968_ses-1_run-01	HCP
sub-134425_ses-1_run-01	HCP
sub-130417_ses-1_run-01	HCP
sub-902242_ses-1_run-01	HCP
sub-194443_ses-1_run-01	HCP
sub-555954_ses-1_run-02	HCP
sub-183034_ses-1_run-01	HCP
sub-130316_ses-1_run-01	HCP
sub-429040_ses-1_run-01	HCP
sub-180937_ses-1_run-02	HCP
sub-814548_ses-1_run-01	HCP
sub-155231_ses-1_run-02	HCP
sub-186141_ses-1_run-01	HCP
sub-825553_ses-1_run-01	HCP
sub-131419_ses-1_run-02	HCP
sub-162228_ses-1_run-02	HCP
sub-187547_ses-1_run-01	HCP
sub-562345_ses-1_run-02	HCP
sub-151223_ses-1_run-01	HCP
sub-131924_ses-1_run-02	HCP
sub-123824_ses-1_run-01	HCP
sub-793465_ses-1_run-02	HCP
sub-137431_ses-1_run-01	HCP
sub-529953_ses-1_run-01	HCP
sub-121820_ses-1_run-01	HCP
sub-899885_ses-1_run-02	HCP
sub-523032_ses-1_run-01	HCP
sub-552544_ses-1_run-01	HCP
sub-137532_ses-1_run-02	HCP
sub-211720_ses-1_run-02	HCP
sub-233326_ses-1_run-02	HCP
sub-133928_ses-1_run-01	HCP
sub-192439_ses-1_run-01	HCP
sub-599065_ses-1_run-02	HCP
sub-169545_ses-1_run-02	HCP
sub-221218_ses-1_run-01	HCP
sub-164030_ses-1_run-02	HCP
sub-118225_ses-1_run-01	HCP
sub-148840_ses-1_run-01	HCP
sub-156536_ses-1_run-01	HCP
sub-774663_ses-1_run-01	HCP
sub-139233_ses-1_run-01	HCP
sub-149539_ses-1_run-01	HCP
sub-926862_ses-1_run-01	HCP
sub-952863_ses-1_run-01	HCP
sub-108828_ses-1_run-01	HCP
sub-355845_ses-1_run-01	HCP
sub-622236_ses-1_run-02	HCP
sub-139435_ses-1_run-02	HCP
sub-281135_ses-1_run-01	HCP
sub-393247_ses-1_run-02	HCP
sub-275645_ses-1_run-02	HCP
sub-175136_ses-1_run-01	HCP
sub-129331_ses-1_run-02	HCP
sub-195041_ses-1_run-01	HCP
sub-102715_ses-1_run-01	HCP
sub-110007_ses-1_run-01	HCP
sub-365343_ses-1_run-02	HCP
sub-183337_ses-1_run-01	HCP
sub-285345_ses-1_run-01	HCP
sub-382242_ses-1_run-01	HCP
sub-198855_ses-1_run-01	HCP
sub-979984_ses-1_run-01	HCP
sub-204218_ses-1_run-02	HCP
sub-159946_ses-1_run-01	HCP
sub-108121_ses-1_run-02	HCP
sub-164636_ses-1_run-02	HCP
sub-497865_ses-1_run-01	HCP
sub-677968_ses-1_run-02	HCP
sub-351938_ses-1_run-01	HCP
sub-185442_ses-1_run-01	HCP
sub-779370_ses-1_run-01	HCP
sub-878776_ses-1_run-02	HCP
sub-392750_ses-1_run-02	HCP
sub-173233_ses-1_run-01	HCP
sub-122418_ses-1_run-02	HCP
sub-414229_ses-1_run-01	HCP
sub-224022_ses-1_run-01	HCP
sub-803240_ses-1_run-01	HCP
sub-206929_ses-1_run-01	HCP
sub-922854_ses-1_run-01	HCP
sub-878877_ses-1_run-01	HCP
sub-185442_ses-1_run-02	HCP
sub-810439_ses-1_run-02	HCP
sub-150625_ses-1_run-02	HCP
sub-481042_ses-1_run-01	HCP
sub-561242_ses-1_run-02	HCP
sub-114419_ses-1_run-01	HCP
sub-145531_ses-1_run-02	HCP
sub-185341_ses-1_run-01	HCP
sub-167036_ses-1_run-02	HCP
sub-580347_ses-1_run-02	HCP
sub-481042_ses-1_run-02	HCP
sub-152831_ses-1_run-01	HCP
sub-207123_ses-1_run-01	HCP
sub-154734_ses-1_run-02	HCP
sub-765864_ses-1_run-01	HCP
sub-153227_ses-1_run-01	HCP
sub-386250_ses-1_run-01	HCP
sub-473952_ses-1_run-02	HCP
sub-157437_ses-1_run-01	HCP
sub-200513_ses-1_run-02	HCP
sub-293748_ses-1_run-02	HCP
sub-185947_ses-1_run-02	HCP
sub-208226_ses-1_run-01	HCP
sub-901038_ses-1_run-01	HCP
sub-541943_ses-1_run-01	HCP
sub-989987_ses-1_run-02	HCP
sub-168947_ses-1_run-01	HCP
sub-108323_ses-1_run-01	HCP
sub-257845_ses-1_run-02	HCP
sub-213017_ses-1_run-01	HCP
sub-545345_ses-1_run-02	HCP
sub-887373_ses-1_run-01	HCP
sub-520228_ses-1_run-02	HCP
sub-463040_ses-1_run-01	HCP
sub-305830_ses-1_run-01	HCP
sub-376247_ses-1_run-02	HCP
sub-175742_ses-1_run-02	HCP
sub-633847_ses-1_run-01	HCP
sub-120010_ses-1_run-01	HCP
sub-144832_ses-1_run-01	HCP
sub-361234_ses-1_run-01	HCP
sub-257946_ses-1_run-01	HCP
sub-171532_ses-1_run-02	HCP
sub-171431_ses-1_run-02	HCP
sub-111413_ses-1_run-02	HCP
sub-130922_ses-1_run-01	HCP
sub-223929_ses-1_run-01	HCP
sub-150423_ses-1_run-01	HCP
sub-116221_ses-1_run-01	HCP
sub-111009_ses-1_run-01	HCP
sub-134324_ses-1_run-02	HCP
sub-147737_ses-1_run-01	HCP
sub-729557_ses-1_run-01	HCP
sub-861456_ses-1_run-01	HCP
sub-118023_ses-1_run-01	HCP
sub-387959_ses-1_run-01	HCP
sub-524135_ses-1_run-01	HCP
sub-346137_ses-1_run-02	HCP
sub-110613_ses-1_run-02	HCP
sub-571144_ses-1_run-02	HCP
sub-212419_ses-1_run-02	HCP
sub-647858_ses-1_run-02	HCP
sub-194645_ses-1_run-01	HCP
sub-100307_ses-1_run-01	HCP
sub-536647_ses-1_run-01	HCP
sub-857263_ses-1_run-02	HCP
sub-559457_ses-1_run-01	HCP
sub-672756_ses-1_run-01	HCP
sub-127832_ses-1_run-02	HCP
sub-715647_ses-1_run-02	HCP
sub-548250_ses-1_run-01	HCP
sub-198855_ses-1_run-02	HCP
sub-131722_ses-1_run-01	HCP
sub-413934_ses-1_run-01	HCP
sub-872562_ses-1_run-02	HCP
sub-159845_ses-1_run-01	HCP
sub-212116_ses-1_run-02	HCP
sub-186040_ses-1_run-02	HCP
sub-199352_ses-1_run-02	HCP
sub-898176_ses-1_run-01	HCP
sub-123420_ses-1_run-01	HCP
sub-356948_ses-1_run-02	HCP
sub-479762_ses-1_run-02	HCP
sub-626648_ses-1_run-02	HCP
sub-525541_ses-1_run-01	HCP
sub-134223_ses-1_run-02	HCP
sub-531940_ses-1_run-02	HCP
sub-419239_ses-1_run-01	HCP
sub-802844_ses-1_run-01	HCP
sub-713239_ses-1_run-02	HCP
sub-166640_ses-1_run-01	HCP
sub-199453_ses-1_run-02	HCP
sub-867468_ses-1_run-01	HCP
sub-172029_ses-1_run-02	HCP
sub-157437_ses-1_run-02	HCP
sub-105014_ses-1_run-01	HCP
sub-725751_ses-1_run-01	HCP
sub-761957_ses-1_run-01	HCP
sub-529549_ses-1_run-01	HCP
sub-119833_ses-1_run-01	HCP
sub-199655_ses-1_run-01	HCP
sub-256540_ses-1_run-01	HCP
sub-148032_ses-1_run-02	HCP
sub-210415_ses-1_run-01	HCP
sub-767464_ses-1_run-02	HCP
sub-191841_ses-1_run-02	HCP
sub-177746_ses-1_run-01	HCP
sub-852455_ses-1_run-01	HCP
sub-896879_ses-1_run-01	HCP
sub-884064_ses-1_run-01	HCP
sub-158035_ses-1_run-02	HCP
sub-118124_ses-1_run-01	HCP
sub-114924_ses-1_run-01	HCP
sub-617748_ses-1_run-01	HCP
sub-173435_ses-1_run-02	HCP
sub-176037_ses-1_run-01	HCP
sub-616645_ses-1_run-01	HCP
sub-304020_ses-1_run-01	HCP
sub-519950_ses-1_run-02	HCP
sub-255740_ses-1_run-01	HCP
sub-166438_ses-1_run-01	HCP
sub-872158_ses-1_run-02	HCP
sub-212015_ses-1_run-01	HCP
sub-833148_ses-1_run-01	HCP
sub-102715_ses-1_run-02	HCP
sub-132118_ses-1_run-01	HCP
sub-274542_ses-1_run-01	HCP
sub-187850_ses-1_run-01	HCP
sub-105216_ses-1_run-02	HCP
sub-159138_ses-1_run-02	HCP
sub-530635_ses-1_run-02	HCP
sub-580044_ses-1_run-01	HCP
sub-567759_ses-1_run-01	HCP
sub-111211_ses-1_run-01	HCP
sub-391748_ses-1_run-01	HCP
sub-146735_ses-1_run-01	HCP
sub-159239_ses-1_run-01	HCP
sub-334635_ses-1_run-01	HCP
sub-689470_ses-1_run-01	HCP
sub-108121_ses-1_run-01	HCP
sub-987983_ses-1_run-01	HCP
sub-316633_ses-1_run-01	HCP
sub-118831_ses-1_run-02	HCP
sub-751348_ses-1_run-02	HCP
sub-701535_ses-1_run-02	HCP
sub-654754_ses-1_run-01	HCP
sub-580650_ses-1_run-02	HCP
sub-561242_ses-1_run-01	HCP
sub-907656_ses-1_run-02	HCP
sub-180735_ses-1_run-02	HCP
sub-584355_ses-1_run-02	HCP
sub-156031_ses-1_run-02	HCP
sub-105014_ses-1_run-02	HCP
sub-680957_ses-1_run-01	HCP
sub-212318_ses-1_run-02	HCP
sub-140925_ses-1_run-01	HCP
sub-165436_ses-1_run-01	HCP
sub-749058_ses-1_run-01	HCP
sub-613235_ses-1_run-01	HCP
sub-119833_ses-1_run-02	HCP
sub-517239_ses-1_run-02	HCP
sub-148436_ses-1_run-01	HCP
sub-179952_ses-1_run-01	HCP
sub-763557_ses-1_run-02	HCP
sub-136732_ses-1_run-01	HCP
sub-156233_ses-1_run-01	HCP
sub-709551_ses-1_run-01	HCP
sub-559053_ses-1_run-02	HCP
sub-828862_ses-1_run-01	HCP
sub-153025_ses-1_run-01	HCP
sub-475855_ses-1_run-01	HCP
sub-121820_ses-1_run-02	HCP
sub-131217_ses-1_run-02	HCP
sub-510225_ses-1_run-01	HCP
sub-155938_ses-1_run-01	HCP
sub-172938_ses-1_run-01	HCP
sub-303119_ses-1_run-01	HCP
sub-495255_ses-1_run-02	HCP
sub-239136_ses-1_run-01	HCP
sub-106319_ses-1_run-02	HCP
sub-541640_ses-1_run-01	HCP
sub-908860_ses-1_run-01	HCP
sub-912447_ses-1_run-01	HCP
sub-195647_ses-1_run-02	HCP
sub-187143_ses-1_run-02	HCP
sub-129634_ses-1_run-01	HCP
sub-685058_ses-1_run-02	HCP
sub-129634_ses-1_run-02	HCP
sub-209834_ses-1_run-01	HCP
sub-657659_ses-1_run-01	HCP
sub-130720_ses-1_run-01	HCP
sub-149337_ses-1_run-01	HCP
sub-167440_ses-1_run-01	HCP
sub-765864_ses-1_run-02	HCP
sub-205220_ses-1_run-02	HCP
sub-917558_ses-1_run-02	HCP
sub-584355_ses-1_run-01	HCP
sub-970764_ses-1_run-02	HCP
sub-749361_ses-1_run-01	HCP
sub-555954_ses-1_run-01	HCP
sub-620434_ses-1_run-02	HCP
sub-137633_ses-1_run-02	HCP
sub-209329_ses-1_run-01	HCP
sub-137936_ses-1_run-02	HCP
sub-200008_ses-1_run-01	HCP
sub-585862_ses-1_run-02	HCP
sub-127731_ses-1_run-01	HCP
sub-984472_ses-1_run-01	HCP
sub-966975_ses-1_run-01	HCP
sub-644044_ses-1_run-01	HCP
sub-298455_ses-1_run-02	HCP
sub-221319_ses-1_run-01	HCP
sub-181636_ses-1_run-02	HCP
sub-588565_ses-1_run-02	HCP
sub-878776_ses-1_run-01	HCP
sub-204319_ses-1_run-02	HCP
sub-311320_ses-1_run-02	HCP
sub-201717_ses-1_run-02	HCP
sub-150625_ses-1_run-01	HCP
sub-788674_ses-1_run-01	HCP
sub-204420_ses-1_run-01	HCP
sub-159744_ses-1_run-01	HCP
sub-154229_ses-1_run-02	HCP
sub-330324_ses-1_run-02	HCP
sub-654552_ses-1_run-02	HCP
sub-969476_ses-1_run-01	HCP
sub-165941_ses-1_run-01	HCP
sub-158035_ses-1_run-01	HCP
sub-248238_ses-1_run-01	HCP
sub-239944_ses-1_run-01	HCP
sub-152427_ses-1_run-01	HCP
sub-170934_ses-1_run-01	HCP
sub-927359_ses-1_run-01	HCP
sub-136631_ses-1_run-01	HCP
sub-126628_ses-1_run-01	HCP
sub-133625_ses-1_run-02	HCP
sub-198350_ses-1_run-01	HCP
sub-521331_ses-1_run-01	HCP
sub-103010_ses-1_run-01	HCP
sub-182032_ses-1_run-01	HCP
sub-729557_ses-1_run-02	HCP
sub-211922_ses-1_run-01	HCP
sub-549757_ses-1_run-01	HCP
sub-990366_ses-1_run-02	HCP
sub-209228_ses-1_run-01	HCP
sub-182840_ses-1_run-01	HCP
sub-818455_ses-1_run-02	HCP
sub-245333_ses-1_run-01	HCP
sub-561949_ses-1_run-01	HCP
sub-101107_ses-1_run-01	HCP
sub-192843_ses-1_run-01	HCP
sub-152225_ses-1_run-01	HCP
sub-694362_ses-1_run-01	HCP
sub-720337_ses-1_run-02	HCP
sub-562446_ses-1_run-01	HCP
sub-759869_ses-1_run-02	HCP
sub-763557_ses-1_run-01	HCP
sub-213421_ses-1_run-01	HCP
sub-299154_ses-1_run-01	HCP
sub-907656_ses-1_run-01	HCP
sub-581450_ses-1_run-02	HCP
sub-449753_ses-1_run-01	HCP
sub-178950_ses-1_run-02	HCP
sub-877269_ses-1_run-01	HCP
sub-144933_ses-1_run-02	HCP
sub-113922_ses-1_run-01	HCP
sub-255639_ses-1_run-01	HCP
sub-113619_ses-1_run-01	HCP
sub-870861_ses-1_run-01	HCP
sub-206828_ses-1_run-02	HCP
sub-626648_ses-1_run-01	HCP
sub-202719_ses-1_run-02	HCP
sub-212217_ses-1_run-01	HCP
sub-386250_ses-1_run-02	HCP
sub-192439_ses-1_run-02	HCP
sub-322224_ses-1_run-01	HCP
sub-887373_ses-1_run-02	HCP
sub-680250_ses-1_run-01	HCP
sub-105115_ses-1_run-02	HCP
sub-141826_ses-1_run-01	HCP
sub-541943_ses-1_run-02	HCP
sub-190031_ses-1_run-01	HCP
sub-615744_ses-1_run-01	HCP
sub-150019_ses-1_run-02	HCP
sub-212318_ses-1_run-01	HCP
sub-580751_ses-1_run-01	HCP
sub-154532_ses-1_run-01	HCP
sub-206525_ses-1_run-01	HCP
sub-268850_ses-1_run-01	HCP
sub-827052_ses-1_run-02	HCP
sub-214019_ses-1_run-01	HCP
sub-150019_ses-1_run-01	HCP
sub-257845_ses-1_run-01	HCP
sub-877168_ses-1_run-02	HCP
sub-904044_ses-1_run-02	HCP
sub-154431_ses-1_run-02	HCP
sub-191841_ses-1_run-01	HCP
sub-512835_ses-1_run-01	HCP
sub-187345_ses-1_run-01	HCP
sub-650746_ses-1_run-02	HCP
sub-947668_ses-1_run-01	HCP
sub-286347_ses-1_run-02	HCP
sub-206727_ses-1_run-02	HCP
sub-865363_ses-1_run-01	HCP
sub-199352_ses-1_run-01	HCP
sub-180533_ses-1_run-02	HCP
sub-578158_ses-1_run-02	HCP
sub-445543_ses-1_run-01	HCP
sub-173839_ses-1_run-01	HCP
sub-547046_ses-1_run-01	HCP
sub-724446_ses-1_run-02	HCP
sub-104820_ses-1_run-01	HCP
sub-522434_ses-1_run-01	HCP
sub-102513_ses-1_run-01	HCP
sub-175338_ses-1_run-01	HCP
sub-121416_ses-1_run-01	HCP
sub-615744_ses-1_run-02	HCP
sub-164131_ses-1_run-01	HCP
sub-156334_ses-1_run-01	HCP
sub-111514_ses-1_run-02	HCP
sub-163129_ses-1_run-01	HCP
sub-134627_ses-1_run-01	HCP
sub-144226_ses-1_run-01	HCP
sub-433839_ses-1_run-01	HCP
sub-122317_ses-1_run-01	HCP
sub-448347_ses-1_run-01	HCP
sub-154835_ses-1_run-01	HCP
sub-555348_ses-1_run-01	HCP
sub-751550_ses-1_run-01	HCP
sub-116120_ses-1_run-02	HCP
sub-518746_ses-1_run-01	HCP
sub-127933_ses-1_run-02	HCP
sub-210617_ses-1_run-01	HCP
sub-957974_ses-1_run-01	HCP
sub-214524_ses-1_run-01	HCP
sub-214423_ses-1_run-02	HCP
sub-784565_ses-1_run-02	HCP
sub-792564_ses-1_run-01	HCP
sub-180836_ses-1_run-01	HCP
sub-151930_ses-1_run-01	HCP
sub-197550_ses-1_run-01	HCP
sub-172635_ses-1_run-02	HCP
sub-959574_ses-1_run-01	HCP
sub-562446_ses-1_run-02	HCP
sub-120212_ses-1_run-01	HCP
sub-108222_ses-1_run-01	HCP
sub-176037_ses-1_run-02	HCP
sub-672756_ses-1_run-02	HCP
sub-208327_ses-1_run-02	HCP
sub-149741_ses-1_run-01	HCP
sub-168745_ses-1_run-01	HCP
sub-183337_ses-1_run-02	HCP
sub-151425_ses-1_run-01	HCP
sub-196750_ses-1_run-01	HCP
sub-186545_ses-1_run-01	HCP
sub-131621_ses-1_run-01	HCP
sub-162733_ses-1_run-02	HCP
sub-694362_ses-1_run-02	HCP
sub-105216_ses-1_run-01	HCP
sub-145834_ses-1_run-02	HCP
sub-720337_ses-1_run-01	HCP
sub-145834_ses-1_run-01	HCP
sub-187850_ses-1_run-02	HCP
sub-191437_ses-1_run-02	HCP
sub-156637_ses-1_run-01	HCP
sub-160830_ses-1_run-01	HCP
sub-208630_ses-1_run-01	HCP
sub-180230_ses-1_run-02	HCP
sub-877269_ses-1_run-02	HCP
sub-412528_ses-1_run-01	HCP
sub-154936_ses-1_run-02	HCP
sub-311320_ses-1_run-01	HCP
sub-236130_ses-1_run-02	HCP
sub-933253_ses-1_run-02	HCP
sub-101006_ses-1_run-01	HCP
sub-156031_ses-1_run-01	HCP
sub-561444_ses-1_run-01	HCP
sub-705341_ses-1_run-02	HCP
sub-180230_ses-1_run-01	HCP
sub-250932_ses-1_run-02	HCP
sub-214726_ses-1_run-02	HCP
sub-304727_ses-1_run-02	HCP
sub-140420_ses-1_run-02	HCP
sub-424939_ses-1_run-01	HCP
sub-385450_ses-1_run-02	HCP
sub-205725_ses-1_run-02	HCP
sub-188751_ses-1_run-02	HCP
sub-250427_ses-1_run-01	HCP
sub-586460_ses-1_run-02	HCP
sub-199150_ses-1_run-01	HCP
sub-103515_ses-1_run-01	HCP
sub-304727_ses-1_run-01	HCP
sub-348545_ses-1_run-01	HCP
sub-786569_ses-1_run-01	HCP
sub-111716_ses-1_run-02	HCP
sub-882161_ses-1_run-01	HCP
sub-376247_ses-1_run-01	HCP
sub-214726_ses-1_run-01	HCP
sub-203721_ses-1_run-01	HCP
sub-121618_ses-1_run-01	HCP
sub-164030_ses-1_run-01	HCP
sub-930449_ses-1_run-01	HCP
sub-205119_ses-1_run-01	HCP
sub-581349_ses-1_run-02	HCP
sub-196346_ses-1_run-01	HCP
sub-206323_ses-1_run-02	HCP
sub-886674_ses-1_run-02	HCP
sub-465852_ses-1_run-01	HCP
sub-207628_ses-1_run-01	HCP
sub-820745_ses-1_run-02	HCP
sub-715647_ses-1_run-01	HCP
sub-162733_ses-1_run-01	HCP
sub-129331_ses-1_run-01	HCP
sub-107422_ses-1_run-01	HCP
sub-745555_ses-1_run-01	HCP
sub-118528_ses-1_run-01	HCP
sub-436845_ses-1_run-02	HCP
sub-150524_ses-1_run-01	HCP
sub-290136_ses-1_run-02	HCP
sub-135730_ses-1_run-01	HCP
sub-149842_ses-1_run-02	HCP
sub-342129_ses-1_run-01	HCP
sub-125525_ses-1_run-01	HCP
sub-173536_ses-1_run-02	HCP
sub-645551_ses-1_run-02	HCP
sub-112819_ses-1_run-01	HCP
sub-992774_ses-1_run-01	HCP
sub-112112_ses-1_run-01	HCP
sub-782561_ses-1_run-01	HCP
sub-810843_ses-1_run-01	HCP
sub-111211_ses-1_run-02	HCP
sub-154431_ses-1_run-01	HCP
sub-193845_ses-1_run-01	HCP
sub-580347_ses-1_run-01	HCP
sub-825048_ses-1_run-01	HCP
sub-135124_ses-1_run-02	HCP
sub-731140_ses-1_run-01	HCP
sub-788674_ses-1_run-02	HCP
sub-293748_ses-1_run-01	HCP
sub-112516_ses-1_run-01	HCP
sub-623844_ses-1_run-01	HCP
sub-194443_ses-1_run-02	HCP
sub-346945_ses-1_run-02	HCP
sub-955465_ses-1_run-02	HCP
sub-185038_ses-1_run-02	HCP
sub-208428_ses-1_run-02	HCP
sub-161327_ses-1_run-02	HCP
sub-217429_ses-1_run-01	HCP
sub-668361_ses-1_run-01	HCP
sub-650746_ses-1_run-01	HCP
sub-134223_ses-1_run-01	HCP
sub-116423_ses-1_run-01	HCP
sub-173637_ses-1_run-01	HCP
sub-361234_ses-1_run-02	HCP
sub-882161_ses-1_run-02	HCP
sub-103818_ses-1_run-01	HCP
sub-143325_ses-1_run-01	HCP
sub-318637_ses-1_run-01	HCP
sub-239944_ses-1_run-02	HCP
sub-237334_ses-1_run-01	HCP
sub-951457_ses-1_run-01	HCP
sub-160729_ses-1_run-02	HCP
sub-191942_ses-1_run-02	HCP
sub-108525_ses-1_run-01	HCP
sub-553344_ses-1_run-01	HCP
sub-132118_ses-1_run-02	HCP
sub-579867_ses-1_run-01	HCP
sub-127630_ses-1_run-02	HCP
sub-871762_ses-1_run-02	HCP
sub-618952_ses-1_run-01	HCP
sub-143224_ses-1_run-01	HCP
sub-116524_ses-1_run-01	HCP
sub-102109_ses-1_run-02	HCP
sub-531536_ses-1_run-02	HCP
sub-833148_ses-1_run-02	HCP
sub-194645_ses-1_run-02	HCP
sub-576255_ses-1_run-01	HCP
sub-156637_ses-1_run-02	HCP
sub-349244_ses-1_run-01	HCP
sub-187345_ses-1_run-02	HCP
sub-810843_ses-1_run-02	HCP
sub-162935_ses-1_run-02	HCP
sub-191235_ses-1_run-01	HCP
sub-117728_ses-1_run-01	HCP
sub-214019_ses-1_run-02	HCP
sub-113316_ses-1_run-01	HCP
sub-193441_ses-1_run-01	HCP
sub-704238_ses-1_run-01	HCP
sub-353740_ses-1_run-01	HCP
sub-250932_ses-1_run-01	HCP
sub-153631_ses-1_run-01	HCP
sub-200210_ses-1_run-01	HCP
sub-186444_ses-1_run-01	HCP
sub-567052_ses-1_run-01	HCP
sub-153126_ses-1_run-01	HCP
sub-620434_ses-1_run-01	HCP
sub-715041_ses-1_run-01	HCP
sub-687163_ses-1_run-02	HCP
sub-186848_ses-1_run-01	HCP
sub-104416_ses-1_run-02	HCP
sub-153833_ses-1_run-01	HCP
sub-401422_ses-1_run-01	HCP
sub-825048_ses-1_run-02	HCP
sub-209935_ses-1_run-01	HCP
sub-176744_ses-1_run-01	HCP
sub-932554_ses-1_run-01	HCP
sub-115724_ses-1_run-01	HCP
sub-692964_ses-1_run-01	HCP
sub-118831_ses-1_run-01	HCP
sub-185038_ses-1_run-01	HCP
sub-894673_ses-1_run-02	HCP
sub-208428_ses-1_run-01	HCP
sub-770352_ses-1_run-02	HCP
sub-120414_ses-1_run-01	HCP
sub-198451_ses-1_run-01	HCP
sub-475855_ses-1_run-02	HCP
sub-124422_ses-1_run-01	HCP
sub-559053_ses-1_run-01	HCP
sub-111716_ses-1_run-01	HCP
sub-139233_ses-1_run-02	HCP
sub-136833_ses-1_run-01	HCP
sub-203418_ses-1_run-02	HCP
sub-192035_ses-1_run-02	HCP
sub-163432_ses-1_run-01	HCP
sub-971160_ses-1_run-01	HCP
sub-221218_ses-1_run-02	HCP
sub-573451_ses-1_run-01	HCP
sub-820745_ses-1_run-01	HCP
sub-310621_ses-1_run-02	HCP
sub-104012_ses-1_run-01	HCP
sub-500222_ses-1_run-02	HCP
sub-166438_ses-1_run-02	HCP
sub-105620_ses-1_run-01	HCP
sub-191437_ses-1_run-01	HCP
sub-169141_ses-1_run-02	HCP
sub-422632_ses-1_run-01	HCP
sub-200109_ses-1_run-01	HCP
sub-766563_ses-1_run-02	HCP
sub-185947_ses-1_run-01	HCP
sub-170934_ses-1_run-02	HCP
sub-841349_ses-1_run-01	HCP
sub-687163_ses-1_run-01	HCP
sub-102614_ses-1_run-02	HCP
sub-814548_ses-1_run-02	HCP
sub-146634_ses-1_run-01	HCP
sub-204319_ses-1_run-01	HCP
sub-295146_ses-1_run-02	HCP
sub-111312_ses-1_run-02	HCP
sub-932554_ses-1_run-02	HCP
sub-129533_ses-1_run-01	HCP
sub-199251_ses-1_run-01	HCP
sub-683256_ses-1_run-01	HCP
sub-654754_ses-1_run-02	HCP
sub-168341_ses-1_run-01	HCP
sub-154936_ses-1_run-01	HCP
sub-933253_ses-1_run-01	HCP
sub-557857_ses-1_run-02	HCP
sub-198249_ses-1_run-01	HCP
sub-695768_ses-1_run-02	HCP
sub-102513_ses-1_run-02	HCP
sub-156435_ses-1_run-02	HCP
sub-200513_ses-1_run-01	HCP
sub-485757_ses-1_run-01	HCP
sub-397760_ses-1_run-02	HCP
sub-744553_ses-1_run-01	HCP
sub-843151_ses-1_run-01	HCP
sub-586460_ses-1_run-01	HCP
sub-599671_ses-1_run-01	HCP
sub-352738_ses-1_run-01	HCP
sub-180533_ses-1_run-01	HCP
sub-101915_ses-1_run-02	HCP
sub-115825_ses-1_run-02	HCP
sub-587664_ses-1_run-02	HCP
sub-101410_ses-1_run-01	HCP
sub-713239_ses-1_run-01	HCP
sub-322224_ses-1_run-02	HCP
sub-667056_ses-1_run-02	HCP
sub-896879_ses-1_run-02	HCP
sub-414229_ses-1_run-02	HCP
sub-126325_ses-1_run-01	HCP
sub-456346_ses-1_run-01	HCP
sub-178849_ses-1_run-02	HCP
sub-753150_ses-1_run-01	HCP
sub-113215_ses-1_run-01	HCP
sub-125222_ses-1_run-01	HCP
sub-760551_ses-1_run-02	HCP
sub-358144_ses-1_run-02	HCP
sub-611231_ses-1_run-01	HCP
sub-395251_ses-1_run-02	HCP
sub-117930_ses-1_run-01	HCP
sub-169747_ses-1_run-02	HCP
sub-158136_ses-1_run-02	HCP
sub-810439_ses-1_run-01	HCP
sub-351938_ses-1_run-02	HCP
sub-115825_ses-1_run-01	HCP
sub-154229_ses-1_run-01	HCP
sub-585256_ses-1_run-01	HCP
sub-146836_ses-1_run-02	HCP
sub-111413_ses-1_run-01	HCP
sub-707749_ses-1_run-02	HCP
sub-141119_ses-1_run-02	HCP
sub-927359_ses-1_run-02	HCP
sub-880157_ses-1_run-02	HCP
sub-486759_ses-1_run-02	HCP
sub-510225_ses-1_run-02	HCP
sub-150423_ses-1_run-02	HCP
sub-553344_ses-1_run-02	HCP
sub-164939_ses-1_run-01	HCP
sub-757764_ses-1_run-01	HCP
sub-237334_ses-1_run-02	HCP
sub-202113_ses-1_run-01	HCP
sub-930449_ses-1_run-02	HCP
sub-189450_ses-1_run-01	HCP
sub-499566_ses-1_run-02	HCP
sub-436239_ses-1_run-01	HCP
sub-143527_ses-1_run-02	HCP
sub-571144_ses-1_run-01	HCP
sub-167743_ses-1_run-01	HCP
sub-599065_ses-1_run-01	HCP
sub-172635_ses-1_run-01	HCP
sub-869472_ses-1_run-01	HCP
sub-406836_ses-1_run-01	HCP
sub-239136_ses-1_run-02	HCP
sub-894774_ses-1_run-01	HCP
sub-162329_ses-1_run-01	HCP
sub-872158_ses-1_run-01	HCP
sub-361941_ses-1_run-01	HCP
sub-187143_ses-1_run-01	HCP
sub-191033_ses-1_run-02	HCP
sub-139435_ses-1_run-01	HCP
sub-127630_ses-1_run-01	HCP
sub-871762_ses-1_run-01	HCP
sub-679770_ses-1_run-01	HCP
sub-366446_ses-1_run-01	HCP
sub-172332_ses-1_run-02	HCP
sub-993675_ses-1_run-02	HCP
sub-657659_ses-1_run-02	HCP
sub-171633_ses-1_run-02	HCP
sub-185341_ses-1_run-02	HCP
sub-183741_ses-1_run-02	HCP
sub-520228_ses-1_run-01	HCP
sub-112920_ses-1_run-02	HCP
sub-284646_ses-1_run-01	HCP
sub-156435_ses-1_run-01	HCP
sub-257542_ses-1_run-01	HCP
sub-111009_ses-1_run-02	HCP
sub-469961_ses-1_run-01	HCP
sub-152427_ses-1_run-02	HCP
sub-148335_ses-1_run-02	HCP
sub-562345_ses-1_run-01	HCP
sub-189349_ses-1_run-02	HCP
sub-804646_ses-1_run-02	HCP
sub-368551_ses-1_run-01	HCP
sub-171128_ses-1_run-01	HCP
sub-104416_ses-1_run-01	HCP
sub-611938_ses-1_run-02	HCP
sub-220721_ses-1_run-02	HCP
sub-734247_ses-1_run-02	HCP
sub-114217_ses-1_run-02	HCP
sub-873968_ses-1_run-01	HCP
sub-379657_ses-1_run-02	HCP
sub-901139_ses-1_run-02	HCP
sub-448347_ses-1_run-02	HCP
sub-987074_ses-1_run-02	HCP
sub-837560_ses-1_run-01	HCP
sub-644246_ses-1_run-02	HCP
sub-970764_ses-1_run-01	HCP
sub-645551_ses-1_run-01	HCP
sub-109325_ses-1_run-02	HCP
sub-128632_ses-1_run-01	HCP
sub-588565_ses-1_run-01	HCP
sub-565452_ses-1_run-02	HCP
sub-366042_ses-1_run-02	HCP
sub-822244_ses-1_run-01	HCP
sub-233326_ses-1_run-01	HCP
sub-594156_ses-1_run-01	HCP
sub-656657_ses-1_run-02	HCP
sub-182840_ses-1_run-02	HCP
sub-197449_ses-1_run-01	HCP
sub-173435_ses-1_run-01	HCP
sub-300719_ses-1_run-01	HCP
sub-211417_ses-1_run-01	HCP
sub-665254_ses-1_run-01	HCP
sub-788876_ses-1_run-02	HCP
sub-116726_ses-1_run-02	HCP
sub-191033_ses-1_run-01	HCP
sub-275645_ses-1_run-01	HCP
sub-413934_ses-1_run-02	HCP
sub-572045_ses-1_run-01	HCP
sub-270332_ses-1_run-02	HCP
sub-727654_ses-1_run-01	HCP
sub-128026_ses-1_run-01	HCP
sub-983773_ses-1_run-01	HCP
sub-175237_ses-1_run-01	HCP
sub-531536_ses-1_run-01	HCP
sub-135225_ses-1_run-02	HCP
sub-135124_ses-1_run-01	HCP
sub-148941_ses-1_run-01	HCP
sub-205725_ses-1_run-01	HCP
sub-513130_ses-1_run-01	HCP
sub-346945_ses-1_run-01	HCP
sub-200917_ses-1_run-02	HCP
sub-793465_ses-1_run-01	HCP
sub-146533_ses-1_run-01	HCP
sub-141826_ses-1_run-02	HCP
sub-193441_ses-1_run-02	HCP
sub-599469_ses-1_run-01	HCP
sub-125424_ses-1_run-02	HCP
sub-298051_ses-1_run-02	HCP
sub-497865_ses-1_run-02	HCP
sub-150928_ses-1_run-02	HCP
sub-181232_ses-1_run-02	HCP
sub-137229_ses-1_run-01	HCP
sub-179548_ses-1_run-01	HCP
sub-206222_ses-1_run-01	HCP
sub-555651_ses-1_run-02	HCP
sub-103212_ses-1_run-01	HCP
sub-615441_ses-1_run-02	HCP
sub-106016_ses-1_run-02	HCP
sub-121921_ses-1_run-01	HCP
sub-149842_ses-1_run-01	HCP
sub-516742_ses-1_run-02	HCP
sub-174437_ses-1_run-01	HCP
sub-238033_ses-1_run-01	HCP
sub-130114_ses-1_run-02	HCP
sub-749361_ses-1_run-02	HCP
sub-280739_ses-1_run-01	HCP
sub-116221_ses-1_run-02	HCP
sub-295146_ses-1_run-01	HCP
sub-683256_ses-1_run-02	HCP
sub-904044_ses-1_run-01	HCP
sub-144125_ses-1_run-01	HCP
sub-144428_ses-1_run-01	HCP
sub-422632_ses-1_run-02	HCP
sub-198350_ses-1_run-02	HCP
sub-395251_ses-1_run-01	HCP
sub-102311_ses-1_run-01	HCP
sub-923755_ses-1_run-01	HCP
sub-305830_ses-1_run-02	HCP
sub-220721_ses-1_run-01	HCP
sub-144933_ses-1_run-01	HCP
sub-580650_ses-1_run-01	HCP
sub-341834_ses-1_run-02	HCP
sub-153025_ses-1_run-02	HCP
sub-128127_ses-1_run-02	HCP
sub-168038_ses-1_run-01	HCP
sub-160931_ses-1_run-01	HCP
sub-406432_ses-1_run-01	HCP
sub-485757_ses-1_run-02	HCP
sub-127226_ses-1_run-01	HCP
sub-517239_ses-1_run-01	HCP
sub-211619_ses-1_run-01	HCP
sub-748662_ses-1_run-01	HCP
sub-122620_ses-1_run-01	HCP
sub-177645_ses-1_run-01	HCP
sub-499566_ses-1_run-01	HCP
sub-143830_ses-1_run-02	HCP
sub-132017_ses-1_run-01	HCP
sub-146331_ses-1_run-01	HCP
sub-702133_ses-1_run-01	HCP
sub-211316_ses-1_run-01	HCP
sub-119732_ses-1_run-01	HCP
sub-996782_ses-1_run-02	HCP
sub-647858_ses-1_run-01	HCP
sub-991267_ses-1_run-01	HCP
sub-140319_ses-1_run-01	HCP
sub-133019_ses-1_run-01	HCP
sub-115320_ses-1_run-01	HCP
sub-173132_ses-1_run-02	HCP
sub-685058_ses-1_run-01	HCP
sub-201414_ses-1_run-01	HCP
sub-214221_ses-1_run-01	HCP
sub-339847_ses-1_run-02	HCP
sub-131621_ses-1_run-02	HCP
sub-195849_ses-1_run-02	HCP
sub-837964_ses-1_run-01	HCP
sub-171734_ses-1_run-01	HCP
sub-309636_ses-1_run-01	HCP
sub-116726_ses-1_run-01	HCP
sub-192641_ses-1_run-02	HCP
sub-978578_ses-1_run-01	HCP
sub-745555_ses-1_run-02	HCP
sub-103414_ses-1_run-01	HCP
sub-186545_ses-1_run-02	HCP
sub-901442_ses-1_run-01	HCP
sub-141422_ses-1_run-01	HCP
sub-993675_ses-1_run-01	HCP
sub-130013_ses-1_run-02	HCP
sub-143426_ses-1_run-01	HCP
sub-119025_ses-1_run-01	HCP
sub-113821_ses-1_run-01	HCP
sub-212116_ses-1_run-01	HCP
sub-148840_ses-1_run-02	HCP
sub-136126_ses-1_run-01	HCP
sub-200311_ses-1_run-01	HCP
sub-122418_ses-1_run-01	HCP
sub-158136_ses-1_run-01	HCP
sub-131823_ses-1_run-02	HCP
sub-844961_ses-1_run-01	HCP
sub-193239_ses-1_run-02	HCP
sub-172332_ses-1_run-01	HCP
sub-108525_ses-1_run-02	HCP
sub-144731_ses-1_run-02	HCP
sub-638049_ses-1_run-01	HCP
sub-154330_ses-1_run-01	HCP
sub-614439_ses-1_run-01	HCP
sub-139637_ses-1_run-01	HCP
sub-201818_ses-1_run-01	HCP
sub-849264_ses-1_run-01	HCP
sub-308331_ses-1_run-01	HCP
sub-122620_ses-1_run-02	HCP
sub-190132_ses-1_run-01	HCP
sub-837560_ses-1_run-02	HCP
sub-571548_ses-1_run-01	HCP
sub-123117_ses-1_run-01	HCP
sub-849971_ses-1_run-01	HCP
sub-201515_ses-1_run-01	HCP
sub-285446_ses-1_run-01	HCP
sub-922854_ses-1_run-02	HCP
sub-182739_ses-1_run-01	HCP
sub-558657_ses-1_run-01	HCP
sub-165234_ses-1_run-02	HCP
sub-251833_ses-1_run-01	HCP
sub-185846_ses-1_run-01	HCP
sub-859671_ses-1_run-02	HCP
sub-355542_ses-1_run-02	HCP
sub-149236_ses-1_run-02	HCP
sub-835657_ses-1_run-01	HCP
sub-885975_ses-1_run-01	HCP
sub-113922_ses-1_run-02	HCP
sub-107725_ses-1_run-01	HCP
sub-196952_ses-1_run-01	HCP
sub-129028_ses-1_run-01	HCP
sub-991267_ses-1_run-02	HCP
sub-138332_ses-1_run-01	HCP
sub-300719_ses-1_run-02	HCP
sub-161630_ses-1_run-01	HCP
sub-160729_ses-1_run-01	HCP
sub-578057_ses-1_run-01	HCP
sub-581349_ses-1_run-01	HCP
sub-148335_ses-1_run-01	HCP
sub-128935_ses-1_run-01	HCP
sub-196952_ses-1_run-02	HCP
sub-133928_ses-1_run-02	HCP
sub-671855_ses-1_run-01	HCP
sub-179245_ses-1_run-01	HCP
sub-199453_ses-1_run-01	HCP
sub-486759_ses-1_run-01	HCP
sub-155635_ses-1_run-01	HCP
sub-263436_ses-1_run-01	HCP
sub-165840_ses-1_run-02	HCP
sub-453542_ses-1_run-01	HCP
sub-156334_ses-1_run-02	HCP
sub-886674_ses-1_run-01	HCP
sub-238033_ses-1_run-02	HCP
sub-679568_ses-1_run-02	HCP
sub-572045_ses-1_run-02	HCP
sub-548250_ses-1_run-02	HCP
sub-138837_ses-1_run-01	HCP
sub-174841_ses-1_run-02	HCP
sub-127832_ses-1_run-01	HCP
sub-371843_ses-1_run-01	HCP
sub-461743_ses-1_run-01	HCP
sub-628248_ses-1_run-01	HCP
sub-192540_ses-1_run-02	HCP
sub-495255_ses-1_run-01	HCP
sub-188145_ses-1_run-01	HCP
sub-158338_ses-1_run-02	HCP
sub-601127_ses-1_run-01	HCP
sub-131823_ses-1_run-01	HCP
sub-129129_ses-1_run-02	HCP
sub-771354_ses-1_run-01	HCP
sub-195445_ses-1_run-01	HCP
sub-453441_ses-1_run-01	HCP
sub-516742_ses-1_run-01	HCP
sub-136631_ses-1_run-02	HCP
sub-436239_ses-1_run-02	HCP
sub-124220_ses-1_run-01	HCP
sub-459453_ses-1_run-02	HCP
sub-506234_ses-1_run-01	HCP
sub-102008_ses-1_run-01	HCP
sub-583858_ses-1_run-01	HCP
sub-137027_ses-1_run-01	HCP
sub-122317_ses-1_run-02	HCP
sub-566454_ses-1_run-02	HCP
sub-110613_ses-1_run-01	HCP
sub-570243_ses-1_run-02	HCP
sub-919966_ses-1_run-01	HCP
sub-613538_ses-1_run-01	HCP
sub-360030_ses-1_run-01	HCP
sub-197651_ses-1_run-02	HCP
sub-138231_ses-1_run-01	HCP
sub-195041_ses-1_run-02	HCP
sub-256540_ses-1_run-02	HCP
sub-177140_ses-1_run-02	HCP
sub-896778_ses-1_run-01	HCP
sub-200008_ses-1_run-02	HCP
sub-849971_ses-1_run-02	HCP
sub-129129_ses-1_run-01	HCP
sub-246133_ses-1_run-01	HCP
sub-109830_ses-1_run-01	HCP
sub-826353_ses-1_run-02	HCP
sub-183741_ses-1_run-01	HCP
sub-139839_ses-1_run-02	HCP
sub-377451_ses-1_run-01	HCP
sub-248339_ses-1_run-01	HCP
sub-634748_ses-1_run-01	HCP
sub-358144_ses-1_run-01	HCP
sub-519647_ses-1_run-01	HCP
sub-454140_ses-1_run-01	HCP
sub-729254_ses-1_run-01	HCP
sub-137128_ses-1_run-01	HCP
sub-138130_ses-1_run-01	HCP
sub-100610_ses-1_run-01	HCP
sub-141422_ses-1_run-02	HCP
sub-481951_ses-1_run-01	HCP
sub-236130_ses-1_run-01	HCP
sub-201515_ses-1_run-02	HCP
sub-204420_ses-1_run-02	HCP
sub-378857_ses-1_run-02	HCP
sub-557857_ses-1_run-01	HCP
sub-109325_ses-1_run-01	HCP
sub-826353_ses-1_run-01	HCP
sub-146432_ses-1_run-01	HCP
sub-415837_ses-1_run-01	HCP
sub-473952_ses-1_run-01	HCP
sub-406836_ses-1_run-02	HCP
sub-856463_ses-1_run-02	HCP
sub-228434_ses-1_run-01	HCP
sub-157942_ses-1_run-02	HCP
sub-555651_ses-1_run-01	HCP
sub-167440_ses-1_run-02	HCP
sub-174841_ses-1_run-01	HCP
sub-671855_ses-1_run-02	HCP
sub-143830_ses-1_run-01	HCP
sub-207426_ses-1_run-01	HCP
sub-130013_ses-1_run-01	HCP
sub-169545_ses-1_run-01	HCP
sub-116120_ses-1_run-01	HCP
sub-397154_ses-1_run-01	HCP
sub-952863_ses-1_run-02	HCP
sub-199655_ses-1_run-02	HCP
sub-389357_ses-1_run-02	HCP
sub-122822_ses-1_run-01	HCP
sub-690152_ses-1_run-02	HCP
sub-178243_ses-1_run-01	HCP
sub-160123_ses-1_run-01	HCP
sub-880157_ses-1_run-01	HCP
sub-205826_ses-1_run-01	HCP
sub-355239_ses-1_run-01	HCP
sub-138130_ses-1_run-02	HCP
sub-942658_ses-1_run-01	HCP
sub-151728_ses-1_run-02	HCP
sub-158540_ses-1_run-01	HCP
sub-124422_ses-1_run-02	HCP
sub-173132_ses-1_run-01	HCP
sub-195950_ses-1_run-01	HCP
sub-188448_ses-1_run-01	HCP
sub-905147_ses-1_run-01	HCP
sub-901139_ses-1_run-01	HCP
sub-519950_ses-1_run-01	HCP
sub-385450_ses-1_run-01	HCP
sub-609143_ses-1_run-01	HCP
sub-826454_ses-1_run-01	HCP
sub-113821_ses-1_run-02	HCP
sub-818859_ses-1_run-01	HCP
sub-173334_ses-1_run-01	HCP
sub-205220_ses-1_run-01	HCP
sub-803240_ses-1_run-02	HCP
sub-333330_ses-1_run-01	HCP
sub-368551_ses-1_run-02	HCP
sub-194746_ses-1_run-02	HCP
sub-175439_ses-1_run-01	HCP
sub-169444_ses-1_run-01	HCP
sub-773257_ses-1_run-02	HCP
sub-164939_ses-1_run-02	HCP
sub-894067_ses-1_run-01	HCP
sub-117324_ses-1_run-01	HCP
sub-151324_ses-1_run-01	HCP
sub-955465_ses-1_run-01	HCP
sub-910443_ses-1_run-01	HCP
sub-911849_ses-1_run-01	HCP
sub-134021_ses-1_run-02	HCP
sub-314225_ses-1_run-01	HCP
sub-151728_ses-1_run-01	HCP
sub-943862_ses-1_run-01	HCP
sub-145127_ses-1_run-01	HCP
sub-145632_ses-1_run-02	HCP
sub-378756_ses-1_run-01	HCP
sub-171431_ses-1_run-01	HCP
sub-833249_ses-1_run-01	HCP
sub-792564_ses-1_run-02	HCP
sub-161731_ses-1_run-01	HCP
sub-723141_ses-1_run-01	HCP
sub-186949_ses-1_run-01	HCP
sub-204016_ses-1_run-01	HCP
sub-590047_ses-1_run-01	HCP
sub-159946_ses-1_run-02	HCP
sub-760551_ses-1_run-01	HCP
sub-153934_ses-1_run-01	HCP
sub-467351_ses-1_run-01	HCP
sub-731140_ses-1_run-02	HCP
sub-579665_ses-1_run-01	HCP
sub-173738_ses-1_run-01	HCP
sub-255740_ses-1_run-02	HCP
sub-212823_ses-1_run-01	HCP
sub-617748_ses-1_run-02	HCP
sub-169040_ses-1_run-01	HCP
sub-286650_ses-1_run-02	HCP
sub-195849_ses-1_run-01	HCP
sub-380036_ses-1_run-02	HCP
sub-120111_ses-1_run-01	HCP
sub-161832_ses-1_run-02	HCP
sub-989987_ses-1_run-01	HCP
sub-140319_ses-1_run-02	HCP
sub-529549_ses-1_run-02	HCP
sub-395756_ses-1_run-01	HCP
sub-130619_ses-1_run-01	HCP
sub-112920_ses-1_run-01	HCP
sub-146129_ses-1_run-01	HCP
sub-217126_ses-1_run-01	HCP
sub-176239_ses-1_run-01	HCP
sub-792867_ses-1_run-02	HCP
sub-200614_ses-1_run-02	HCP
sub-353740_ses-1_run-02	HCP
sub-120515_ses-1_run-01	HCP
sub-150726_ses-1_run-02	HCP
sub-737960_ses-1_run-01	HCP
sub-145632_ses-1_run-01	HCP
sub-172534_ses-1_run-01	HCP
sub-462139_ses-1_run-01	HCP
sub-198047_ses-1_run-01	HCP
sub-923755_ses-1_run-02	HCP
sub-101107_ses-1_run-02	HCP
sub-118730_ses-1_run-01	HCP
sub-107321_ses-1_run-01	HCP
sub-479762_ses-1_run-01	HCP
sub-792867_ses-1_run-01	HCP
sub-688569_ses-1_run-01	HCP
sub-214423_ses-1_run-01	HCP
sub-199958_ses-1_run-01	HCP
sub-441939_ses-1_run-01	HCP
sub-167036_ses-1_run-01	HCP
sub-317332_ses-1_run-01	HCP
sub-135629_ses-1_run-01	HCP
sub-180129_ses-1_run-01	HCP
sub-395958_ses-1_run-01	HCP
sub-580751_ses-1_run-02	HCP
sub-159340_ses-1_run-01	HCP
sub-185139_ses-1_run-01	HCP
sub-106016_ses-1_run-01	HCP
sub-217126_ses-1_run-02	HCP
sub-170631_ses-1_run-01	HCP
sub-298051_ses-1_run-01	HCP
sub-177342_ses-1_run-01	HCP
sub-108222_ses-1_run-02	HCP
sub-141119_ses-1_run-01	HCP
sub-346137_ses-1_run-01	HCP
sub-693461_ses-1_run-01	HCP
sub-589567_ses-1_run-02	HCP
sub-172130_ses-1_run-02	HCP
sub-734247_ses-1_run-01	HCP
sub-845458_ses-1_run-01	HCP
sub-891667_ses-1_run-02	HCP
sub-623137_ses-1_run-01	HCP
sub-573249_ses-1_run-02	HCP
sub-812746_ses-1_run-02	HCP
sub-122822_ses-1_run-02	HCP
sub-757764_ses-1_run-02	HCP
sub-214524_ses-1_run-02	HCP
sub-300618_ses-1_run-02	HCP
sub-894673_ses-1_run-01	HCP
sub-158338_ses-1_run-01	HCP
sub-211316_ses-1_run-02	HCP
sub-211821_ses-1_run-01	HCP
sub-177645_ses-1_run-02	HCP
sub-729254_ses-1_run-02	HCP
sub-957974_ses-1_run-02	HCP
sub-111514_ses-1_run-01	HCP
sub-307127_ses-1_run-01	HCP
sub-169141_ses-1_run-01	HCP
sub-204016_ses-1_run-02	HCP
sub-217429_ses-1_run-02	HCP
sub-251833_ses-1_run-02	HCP
sub-124826_ses-1_run-01	HCP
sub-771354_ses-1_run-02	HCP
sub-181232_ses-1_run-01	HCP
sub-727553_ses-1_run-01	HCP
sub-987074_ses-1_run-01	HCP
sub-701535_ses-1_run-01	HCP
sub-894774_ses-1_run-02	HCP
sub-101006_ses-1_run-02	HCP
sub-115219_ses-1_run-01	HCP
sub-249947_ses-1_run-01	HCP
sub-172433_ses-1_run-01	HCP
sub-733548_ses-1_run-01	HCP
sub-871964_ses-1_run-01	HCP
sub-186040_ses-1_run-01	HCP
sub-204622_ses-1_run-02	HCP
sub-316835_ses-1_run-01	HCP
sub-162935_ses-1_run-01	HCP
sub-616645_ses-1_run-02	HCP
sub-198653_ses-1_run-01	HCP
sub-179346_ses-1_run-02	HCP
sub-135932_ses-1_run-01	HCP
sub-194746_ses-1_run-01	HCP
sub-352132_ses-1_run-02	HCP
sub-872764_ses-1_run-01	HCP
sub-133019_ses-1_run-02	HCP
sub-576255_ses-1_run-02	HCP
sub-176542_ses-1_run-01	HCP
sub-329440_ses-1_run-01	HCP
sub-180432_ses-1_run-01	HCP
sub-510326_ses-1_run-01	HCP
sub-812746_ses-1_run-01	HCP
sub-146836_ses-1_run-01	HCP
sub-109123_ses-1_run-02	HCP
sub-201111_ses-1_run-01	HCP
sub-211114_ses-1_run-01	HCP
sub-788876_ses-1_run-01	HCP
sub-789373_ses-1_run-02	HCP
sub-119126_ses-1_run-01	HCP
sub-861456_ses-1_run-02	HCP
sub-510326_ses-1_run-02	HCP
sub-140117_ses-1_run-02	HCP
sub-628248_ses-1_run-02	HCP
sub-102109_ses-1_run-01	HCP
sub-189652_ses-1_run-02	HCP
sub-192237_ses-1_run-01	HCP
sub-633847_ses-1_run-02	HCP
sub-286347_ses-1_run-01	HCP
sub-877168_ses-1_run-01	HCP
sub-782561_ses-1_run-02	HCP
sub-154532_ses-1_run-02	HCP
sub-114621_ses-1_run-02	HCP
sub-660951_ses-1_run-02	HCP
sub-167238_ses-1_run-01	HCP
sub-137128_ses-1_run-02	HCP
sub-492754_ses-1_run-01	HCP
sub-380036_ses-1_run-01	HCP
sub-604537_ses-1_run-01	HCP
sub-773257_ses-1_run-01	HCP
sub-135528_ses-1_run-01	HCP
sub-852455_ses-1_run-02	HCP
sub-140824_ses-1_run-01	HCP
sub-809252_ses-1_run-01	HCP
sub-117122_ses-1_run-02	HCP
sub-145531_ses-1_run-01	HCP
sub-175540_ses-1_run-01	HCP
sub-192843_ses-1_run-02	HCP
sub-529953_ses-1_run-02	HCP
sub-192035_ses-1_run-01	HCP
sub-675661_ses-1_run-02	HCP
sub-178647_ses-1_run-01	HCP
sub-728454_ses-1_run-01	HCP
sub-108020_ses-1_run-01	HCP
sub-200614_ses-1_run-01	HCP
sub-268749_ses-1_run-01	HCP
sub-138534_ses-1_run-02	HCP
sub-203923_ses-1_run-01	HCP
sub-103111_ses-1_run-01	HCP
sub-926862_ses-1_run-02	HCP
sub-208226_ses-1_run-02	HCP
sub-208125_ses-1_run-01	HCP
sub-378857_ses-1_run-01	HCP
sub-188549_ses-1_run-01	HCP
sub-115017_ses-1_run-01	HCP
sub-200917_ses-1_run-01	HCP
sub-134829_ses-1_run-01	HCP
sub-971160_ses-1_run-02	HCP
sub-210112_ses-1_run-02	HCP
sub-206828_ses-1_run-01	HCP
sub-889579_ses-1_run-01	HCP
sub-210415_ses-1_run-02	HCP
sub-151526_ses-1_run-01	HCP
sub-552241_ses-1_run-01	HCP
sub-134324_ses-1_run-01	HCP
sub-753251_ses-1_run-01	HCP
sub-281135_ses-1_run-02	HCP
sub-151425_ses-1_run-02	HCP
sub-181636_ses-1_run-01	HCP
sub-114924_ses-1_run-02	HCP
sub-770352_ses-1_run-01	HCP
sub-585862_ses-1_run-01	HCP
sub-127327_ses-1_run-01	HCP
sub-366042_ses-1_run-01	HCP
sub-732243_ses-1_run-01	HCP
sub-125424_ses-1_run-01	HCP
sub-815247_ses-1_run-01	HCP
sub-421226_ses-1_run-01	HCP
sub-105115_ses-1_run-01	HCP
sub-172534_ses-1_run-02	HCP
sub-627852_ses-1_run-01	HCP
sub-250427_ses-1_run-02	HCP
sub-841349_ses-1_run-02	HCP
sub-177140_ses-1_run-01	HCP
sub-171734_ses-1_run-02	HCP
sub-767464_ses-1_run-01	HCP
sub-209127_ses-1_run-01	HCP
sub-397861_ses-1_run-01	HCP
sub-128935_ses-1_run-02	HCP
sub-195445_ses-1_run-02	HCP
sub-748258_ses-1_run-01	HCP
sub-123420_ses-1_run-02	HCP
sub-115320_ses-1_run-02	HCP
sub-558960_ses-1_run-01	HCP
sub-152831_ses-1_run-02	HCP
sub-162026_ses-1_run-01	HCP
sub-178647_ses-1_run-02	HCP
sub-550439_ses-1_run-02	HCP
sub-304020_ses-1_run-02	HCP
sub-782157_ses-1_run-01	HCP
sub-107725_ses-1_run-02	HCP
sub-188347_ses-1_run-01	HCP
sub-138534_ses-1_run-01	HCP
sub-163836_ses-1_run-01	HCP
sub-700634_ses-1_run-01	HCP
sub-391748_ses-1_run-02	HCP
sub-857263_ses-1_run-01	HCP
sub-121618_ses-1_run-02	HCP
sub-140925_ses-1_run-02	HCP
sub-133827_ses-1_run-01	HCP
sub-589567_ses-1_run-01	HCP
sub-172938_ses-1_run-02	HCP
sub-128127_ses-1_run-01	HCP
sub-392447_ses-1_run-01	HCP
sub-663755_ses-1_run-01	HCP
sub-540436_ses-1_run-01	HCP
sub-368753_ses-1_run-01	HCP
sub-194140_ses-1_run-01	HCP
sub-872562_ses-1_run-01	HCP
sub-194847_ses-1_run-01	HCP
sub-289555_ses-1_run-01	HCP
sub-209935_ses-1_run-02	HCP
sub-664757_ses-1_run-01	HCP
sub-573249_ses-1_run-01	HCP
sub-389357_ses-1_run-01	HCP
sub-995174_ses-1_run-01	HCP
sub-157336_ses-1_run-02	HCP
sub-202820_ses-1_run-01	HCP
sub-137936_ses-1_run-01	HCP
sub-690152_ses-1_run-01	HCP
sub-150928_ses-1_run-01	HCP
sub-231928_ses-1_run-02	HCP
sub-500222_ses-1_run-01	HCP
sub-816653_ses-1_run-02	HCP
sub-231928_ses-1_run-01	HCP
sub-161731_ses-1_run-02	HCP
sub-192136_ses-1_run-02	HCP
sub-124624_ses-1_run-02	HCP
sub-654350_ses-1_run-01	HCP
sub-865363_ses-1_run-02	HCP
sub-325129_ses-1_run-02	HCP
sub-204622_ses-1_run-01	HCP
sub-654552_ses-1_run-01	HCP
sub-197348_ses-1_run-02	HCP
sub-204521_ses-1_run-01	HCP
sub-992774_ses-1_run-02	HCP
sub-622236_ses-1_run-01	HCP
sub-547046_ses-1_run-02	HCP
sub-379657_ses-1_run-01	HCP
sub-130922_ses-1_run-02	HCP
sub-158843_ses-1_run-01	HCP
sub-656657_ses-1_run-01	HCP
sub-172029_ses-1_run-01	HCP
sub-827052_ses-1_run-01	HCP
sub-157336_ses-1_run-01	HCP
sub-742549_ses-1_run-01	HCP
sub-891667_ses-1_run-01	HCP
sub-142828_ses-1_run-01	HCP
sub-159239_ses-1_run-02	HCP
sub-531940_ses-1_run-01	HCP
sub-155635_ses-1_run-02	HCP
sub-135932_ses-1_run-02	HCP
sub-178142_ses-1_run-01	HCP
sub-298455_ses-1_run-01	HCP
sub-545345_ses-1_run-01	HCP
sub-113619_ses-1_run-02	HCP
sub-136126_ses-1_run-02	HCP
sub-129432_ses-1_run-02	HCP
sub-627549_ses-1_run-02	HCP
sub-569965_ses-1_run-01	HCP
sub-165234_ses-1_run-01	HCP
sub-123723_ses-1_run-01	HCP
sub-179346_ses-1_run-01	HCP
sub-580044_ses-1_run-02	HCP
sub-634748_ses-1_run-02	HCP
sub-124624_ses-1_run-01	HCP
sub-917558_ses-1_run-01	HCP
sub-156536_ses-1_run-02	HCP
sub-159441_ses-1_run-01	HCP
sub-133625_ses-1_run-01	HCP
sub-123521_ses-1_run-01	HCP
sub-137633_ses-1_run-01	HCP
sub-227432_ses-1_run-01	HCP
sub-578158_ses-1_run-01	HCP
sub-454140_ses-1_run-02	HCP
sub-290136_ses-1_run-01	HCP
sub-638049_ses-1_run-02	HCP
sub-124826_ses-1_run-02	HCP
sub-106824_ses-1_run-02	HCP
sub-211821_ses-1_run-02	HCP
sub-567961_ses-1_run-01	HCP
sub-352132_ses-1_run-01	HCP
sub-330324_ses-1_run-01	HCP
sub-180735_ses-1_run-01	HCP
sub-155938_ses-1_run-02	HCP
sub-157942_ses-1_run-01	HCP
sub-656253_ses-1_run-01	HCP
sub-173940_ses-1_run-01	HCP
sub-211215_ses-1_run-01	HCP
sub-878877_ses-1_run-02	HCP
sub-205119_ses-1_run-02	HCP
sub-816653_ses-1_run-01	HCP
sub-140824_ses-1_run-02	HCP
sub-856968_ses-1_run-01	HCP
sub-667056_ses-1_run-01	HCP
sub-784565_ses-1_run-01	HCP
sub-169949_ses-1_run-01	HCP
sub-131217_ses-1_run-01	HCP
sub-766563_ses-1_run-01	HCP
sub-355542_ses-1_run-01	HCP
sub-110411_ses-1_run-01	HCP
sub-207123_ses-1_run-02	HCP
sub-100206_ses-1_run-01	HCP
sub-809252_ses-1_run-02	HCP
sub-392750_ses-1_run-01	HCP
sub-707749_ses-1_run-01	HCP
sub-211922_ses-1_run-02	HCP
sub-117122_ses-1_run-01	HCP
sub-106521_ses-1_run-01	HCP
sub-213522_ses-1_run-01	HCP
sub-120010_ses-1_run-02	HCP
sub-789373_ses-1_run-01	HCP
sub-965771_ses-1_run-01	HCP
sub-109830_ses-1_run-02	HCP
sub-143527_ses-1_run-01	HCP
sub-929464_ses-1_run-01	HCP
sub-965367_ses-1_run-01	HCP
sub-118023_ses-1_run-02	HCP
sub-201818_ses-1_run-02	HCP
sub-734045_ses-1_run-02	HCP
sub-202820_ses-1_run-02	HCP
sub-114116_ses-1_run-01	HCP
sub-943862_ses-1_run-02	HCP
sub-677766_ses-1_run-01	HCP
sub-176441_ses-1_run-01	HCP
sub-206727_ses-1_run-01	HCP
sub-171330_ses-1_run-01	HCP
sub-195647_ses-1_run-01	HCP
sub-147030_ses-1_run-01	HCP
sub-177746_ses-1_run-02	HCP
sub-644246_ses-1_run-01	HCP
sub-126931_ses-1_run-01	HCP
sub-303624_ses-1_run-01	HCP
sub-172433_ses-1_run-02	HCP
sub-206525_ses-1_run-02	HCP
sub-341834_ses-1_run-01	HCP
sub-615441_ses-1_run-01	HCP
sub-693764_ses-1_run-01	HCP
sub-101915_ses-1_run-01	HCP
sub-308129_ses-1_run-01	HCP
sub-441939_ses-1_run-02	HCP
sub-153934_ses-1_run-02	HCP
sub-165032_ses-1_run-01	HCP
sub-382242_ses-1_run-02	HCP
sub-559457_ses-1_run-02	HCP
sub-929464_ses-1_run-02	HCP
sub-105923_ses-1_run-02	HCP
sub-818859_ses-1_run-02	HCP
sub-151829_ses-1_run-01	HCP
sub-165638_ses-1_run-01	HCP
sub-203418_ses-1_run-01	HCP
sub-756055_ses-1_run-01	HCP
sub-153429_ses-1_run-02	HCP
sub-128329_ses-1_run-02	HCP
sub-135225_ses-1_run-01	HCP
sub-246133_ses-1_run-02	HCP
sub-178849_ses-1_run-01	HCP
sub-178748_ses-1_run-01	HCP
sub-983773_ses-1_run-02	HCP
sub-280941_ses-1_run-01	HCP
sub-224022_ses-1_run-02	HCP
sub-664757_ses-1_run-02	HCP
sub-171532_ses-1_run-01	HCP
sub-598568_ses-1_run-01	HCP
sub-128329_ses-1_run-01	HCP
sub-155231_ses-1_run-01	HCP
sub-113316_ses-1_run-02	HCP
sub-587664_ses-1_run-01	HCP
sub-814649_ses-1_run-02	HCP
sub-173637_ses-1_run-02	HCP
sub-187547_ses-1_run-02	HCP
sub-635245_ses-1_run-01	HCP
sub-769064_ses-1_run-01	HCP
sub-350330_ses-1_run-01	HCP
sub-212419_ses-1_run-01	HCP
sub-732243_ses-1_run-02	HCP
sub-112314_ses-1_run-01	HCP
sub-129432_ses-1_run-01	HCP
sub-601127_ses-1_run-02	HCP
sub-397861_ses-1_run-02	HCP
sub-283543_ses-1_run-01	HCP
sub-910241_ses-1_run-02	HCP
sub-197348_ses-1_run-01	HCP
sub-100408_ses-1_run-01	HCP
sub-623844_ses-1_run-02	HCP
sub-686969_ses-1_run-01	HCP
sub-219231_ses-1_run-01	HCP
sub-130821_ses-1_run-01	HCP
sub-146937_ses-1_run-01	HCP
sub-675661_ses-1_run-01	HCP
sub-917255_ses-1_run-01	HCP
sub-140420_ses-1_run-01	HCP
sub-792766_ses-1_run-01	HCP
sub-149236_ses-1_run-01	HCP
sub-207426_ses-1_run-02	HCP
sub-378756_ses-1_run-02	HCP
sub-381543_ses-1_run-01	HCP
sub-348545_ses-1_run-02	HCP
sub-105923_ses-1_run-01	HCP
sub-173536_ses-1_run-01	HCP
sub-594156_ses-1_run-02	HCP
sub-611938_ses-1_run-01	HCP
sub-134728_ses-1_run-01	HCP
sub-597869_ses-1_run-01	HCP
sub-159340_ses-1_run-02	HCP
sub-186444_ses-1_run-02	HCP
sub-844961_ses-1_run-02	HCP
sub-169444_ses-1_run-02	HCP
sub-209228_ses-1_run-02	HCP
sub-287	IXI
sub-IXI568	IXI
sub-IXI469	IXI
sub-IXI039	IXI
sub-304	IXI
sub-IXI603	IXI
sub-002	IXI
sub-350	IXI
sub-IXI146	IXI
sub-IXI213	IXI
sub-456	IXI
sub-IXI611	IXI
sub-IXI612	IXI
sub-IXI295	IXI
sub-017	IXI
sub-299	IXI
sub-141	IXI
sub-579	IXI
sub-IXI137	IXI
sub-IXI293	IXI
sub-IXI316	IXI
sub-IXI294	IXI
sub-523	IXI
sub-IXI280	IXI
sub-266	IXI
sub-IXI291	IXI
sub-IXI600	IXI
sub-369	IXI
sub-153	IXI
sub-225	IXI
sub-166	IXI
sub-IXI635	IXI
sub-024	IXI
sub-325	IXI
sub-IXI261	IXI
sub-IXI609	IXI
sub-408	IXI
sub-224	IXI
sub-026	IXI
sub-210	IXI
sub-502	IXI
sub-169	IXI
sub-IXI212	IXI
sub-498	IXI
sub-IXI538	IXI
sub-376	IXI
sub-IXI439	IXI
sub-569	IXI
sub-639	IXI
sub-412	IXI
sub-IXI284	IXI
sub-642	IXI
sub-IXI434	IXI
sub-025	IXI
sub-IXI302	IXI
sub-IXI601	IXI
sub-493	IXI
sub-IXI167	IXI
sub-IXI541	IXI
sub-IXI096	IXI
sub-IXI328	IXI
sub-IXI105	IXI
sub-410	IXI
sub-181	IXI
sub-467	IXI
sub-IXI396	IXI
sub-IXI525	IXI
sub-IXI546	IXI
sub-IXI571	IXI
sub-112	IXI
sub-365	IXI
sub-454	IXI
sub-551	IXI
sub-IXI521	IXI
sub-244	IXI
sub-IXI597	IXI
sub-IXI586	IXI
sub-198	IXI
sub-IXI385	IXI
sub-241	IXI
sub-360	IXI
sub-662	IXI
sub-607	IXI
sub-IXI310	IXI
sub-458	IXI
sub-IXI314	IXI
sub-IXI231	IXI
sub-IXI373	IXI
sub-480	IXI
sub-IXI067	IXI
sub-069	IXI
sub-558	IXI
sub-IXI211	IXI
sub-151	IXI
sub-585	IXI
sub-644	IXI
sub-370	IXI
sub-IXI465	IXI
sub-IXI608	IXI
sub-IXI371	IXI
sub-197	IXI
sub-121	IXI
sub-594	IXI
sub-399	IXI
sub-IXI253	IXI
sub-100	IXI
sub-IXI474	IXI
sub-504	IXI
sub-IXI547	IXI
sub-468	IXI
sub-IXI484	IXI
sub-IXI632	IXI
sub-416	IXI
sub-099	IXI
sub-359	IXI
sub-IXI477	IXI
sub-IXI553	IXI
sub-192	IXI
sub-IXI338	IXI
sub-019	IXI
sub-IXI162	IXI
sub-IXI278	IXI
sub-IXI353	IXI
sub-318	IXI
sub-170	IXI
sub-495	IXI
sub-IXI519	IXI
sub-IXI056	IXI
sub-IXI127	IXI
sub-044	IXI
sub-IXI436	IXI
sub-IXI575	IXI
sub-120	IXI
sub-209	IXI
sub-IXI462	IXI
sub-143	IXI
sub-648	IXI
sub-317	IXI
sub-IXI256	IXI
sub-640	IXI
sub-IXI315	IXI
sub-IXI097	IXI
sub-IXI430	IXI
sub-432	IXI
sub-IXI335	IXI
sub-IXI563	IXI
sub-IXI588	IXI
sub-312	IXI
sub-358	IXI
sub-043	IXI
sub-247	IXI
sub-194	IXI
sub-IXI475	IXI
sub-188	IXI
sub-IXI079	IXI
sub-IXI233	IXI
sub-625	IXI
sub-379	IXI
sub-324	IXI
sub-IXI290	IXI
sub-029	IXI
sub-IXI532	IXI
sub-IXI174	IXI
sub-397	IXI
sub-618	IXI
sub-177	IXI
sub-IXI232	IXI
sub-119	IXI
sub-246	IXI
sub-IXI080	IXI
sub-320	IXI
sub-IXI384	IXI
sub-154	IXI
sub-IXI524	IXI
sub-IXI573	IXI
sub-415	IXI
sub-156	IXI
sub-106	IXI
sub-375	IXI
sub-IXI518	IXI
sub-IXI049	IXI
sub-022	IXI
sub-IXI387	IXI
sub-046	IXI
sub-IXI322	IXI
sub-122	IXI
sub-361	IXI
sub-578	IXI
sub-IXI226	IXI
sub-IXI252	IXI
sub-402	IXI
sub-IXI442	IXI
sub-IXI382	IXI
sub-403	IXI
sub-591	IXI
sub-IXI262	IXI
sub-066	IXI
sub-138	IXI
sub-IXI059	IXI
sub-IXI464	IXI
sub-236	IXI
sub-IXI014	IXI
sub-IXI363	IXI
sub-065	IXI
sub-027	IXI
sub-IXI214	IXI
sub-IXI606	IXI
sub-IXI386	IXI
sub-108	IXI
sub-562	IXI
sub-336	IXI
sub-308	IXI
sub-413	IXI
sub-377	IXI
sub-IXI388	IXI
sub-IXI168	IXI
[truncated: 1,608 more rows]
