# Supplementary material for: Longitudinal Analysis of Brain-Predicted Age in Amnestic and Non-amnestic Sporadic Early-Onset Alzheimer's Disease
Source: Front Aging Neurosci. 2021 Nov 3;13:729635. doi: 10.3389/fnagi.2021.729635 (PMC8596466; doi:10.3389/fnagi.2021.729635)
Supplement: Supplementary file 3 [file Data_Sheet_2.csv]

sub_id	study
sub-3526I282830	ppmi
sub-3527I282833	ppmi
sub-3541I363973	ppmi
sub-3521I374097	ppmi
sub-3523I374114	ppmi
sub-3525I374118	ppmi
sub-3257I225814	ppmi
sub-3257I225814	ppmi
sub-3004I243167	ppmi
sub-3260I243217	ppmi
sub-3264I243236	ppmi
sub-3270I260324	ppmi
sub-3271I260341	ppmi
sub-3276I270000	ppmi
sub-3277I270004	ppmi
sub-3016I310300	ppmi
sub-3850I238036	ppmi
sub-3610I243291	ppmi
sub-3165I243774	ppmi
sub-3165I307201	ppmi
sub-3855I393700	ppmi
sub-3353I249434	ppmi
sub-3353I515217	ppmi
sub-3353I296488	ppmi
sub-3613I252792	ppmi
sub-3115I253995	ppmi
sub-3115I337535	ppmi
sub-3563I265355	ppmi
sub-3563I344357	ppmi
sub-3563I548990	ppmi
sub-3169I275545	ppmi
sub-3169I351188	ppmi
sub-3171I275553	ppmi
sub-3171I369349	ppmi
sub-4004I275717	ppmi
sub-4004I340854	ppmi
sub-3759I282151	ppmi
sub-3759I357722	ppmi
sub-3320I315651	ppmi
sub-3816I340645	ppmi
sub-3635I362045	ppmi
sub-3551I226425	ppmi
sub-3151I243571	ppmi
sub-3151I296443	ppmi
sub-3765I288122	ppmi
sub-3806I269566	ppmi
sub-3806I340769	ppmi
sub-3624I287603	ppmi
sub-3600I232120	ppmi
sub-3627I352220	ppmi
sub-3157I243701	ppmi
sub-3157I301582	ppmi
sub-3572I287931	ppmi
sub-3572I344390	ppmi
sub-3301I226414	ppmi
sub-3301I301592	ppmi
sub-3301I498900	ppmi
sub-3368I265352	ppmi
sub-3637I363979	ppmi
sub-3812I269597	ppmi
sub-3812I337606	ppmi
sub-3614I249482	ppmi
sub-3805I269563	ppmi
sub-3805I340761	ppmi
sub-3191I372986	ppmi
sub-3390I436381	ppmi
sub-3768I357765	ppmi
sub-3114I253901	ppmi
sub-3114I353464	ppmi
sub-3358I307218	ppmi
sub-3859I397633	ppmi
sub-3767I288146	ppmi
sub-3767I357747	ppmi
sub-3361I243242	ppmi
sub-3361I315628	ppmi
sub-3779I323005	ppmi
sub-3779I382354	ppmi
sub-3809I269579	ppmi
sub-3851I340809	ppmi
sub-3112I243563	ppmi
sub-3112I315614	ppmi
sub-3565I344360	ppmi
sub-3565I560372	ppmi
sub-3750I353402	ppmi
sub-3300I344327	ppmi
sub-3658I275305	ppmi
sub-4100I355420	ppmi
sub-3967I364011	ppmi
sub-3968I364014	ppmi
sub-4079I366360	ppmi
sub-131S6170I997517	adni
sub-012S4643I313948	adni
sub-305S6313I984775	adni
sub-012S4642I296878	adni
sub-177S6409I1029048	adni
sub-020S1288I140028	adni
sub-023S4448I280812	adni
sub-014S6076I907713	adni
sub-014S6076I1072841	adni
sub-013S6780I1221673	adni
sub-082S6629I1079630	adni
sub-022S6822I1236085	adni
sub-116S6129I944156	adni
sub-141S6042I883190	adni
sub-003S6257I974338	adni
sub-094S6275I986502	adni
sub-016S6802I1261605	adni
sub-168S6085I1304805	adni
sub-128S4607I423071	adni
sub-128S4607I423069	adni
sub-128S4607I495305	adni
sub-073S4795I365455	adni
sub-128S4599I417674	adni
sub-014S6366I1002374	adni
sub-037S6271I998806	adni
sub-141S6178I961824	adni
sub-109S6218I982856	adni
